# Supplementary material for: Promoter Variation and Transcript Divergence in Brassicaceae Lineages of FLOWERING LOCUS T
Source: PLoS One. 2012 Oct 11;7(10):e47127. doi: 10.1371/journal.pone.0047127 (PMC3469537; doi:10.1371/journal.pone.0047127)
Supplement: Table S1 — Plant materials used in this study. (XLS) [file pone.0047127.s001.xls]

## Sheet: Table S1
	Table S1 Plant materials used in this study.
	B. rapa			B. oleracea			B. napus						B. nigra		B. juncea		B. carinata		Wild species
							Winter type			Spring type
	Code	Accession	Crop type	Code	Accession	Crop type	Code	Accession	Crop type	Code	Accession	Crop type	Code	Accession	Code	Accession	Code	Accession	Code	Classification
	Br-1	Cime di Rapa		Bo-1	TO1000DH3	Rapid cycler	Bn-1	Bakow	Oilseed Rape	Bn-16	Altex	Oilseed Rape	1	Giebra	Bj-1	Xz-01	Bc-1	CGN03930	W1	Isatis indigotica
	Br-2	Wild Species		Bo-2	A12DHd	Chinese white kale	Bn-2	Brutor	Oilseed Rape	Bn-17	Alto	Oilseed Rape			Bj-2	Xz-08	Bc-2	CGN03931	W2	Capsella bursa-pastoris
	Br-3	K-151	Yellow Sarson	Bo-3	4003	Chinese white kale	Bn-3	Bienvenu DH4	Oilseed Rape	Bn-18	Andor	Oilseed Rape			Bj-3	Xz-07	Bc-3	CGN03932	W3	Orychophragmus violaceus
	Br-4	Hon Tsai Tai	Chinese cabbage	Bo-4	CA25	Cauliflower	Bn-4	Darmor	Oilseed Rape	Bn-19	Bronowski	Oilseed Rape			Bj-4	11H111	Bc-4	CGN03976	W4	Rorippa indica
	Br-5	Sanghai Pak Chol	Chinese cabbage	Bo-5	All The Year Round	Summer cauliflower	Bn-5	Express	Oilseed Rape	Bn-20	Chuanyou11	Oilseed Rape			Bj-5	11H112	Bc-5	CGN03964	W5	Crambe abyssinica
	Br-6	Yorkglobe		Bo-6	Ramoso Atlantic (Local)	Broccoli	Bn-6	Jet-Neuf	Oilseed Rape	Bn-21	Drakkar	Oilseed Rape			Bj-6	11H115	Bc-6	CGN04033	W6	Diplotaxis tenuifolia
	Br-7	Vobra		Bo-7	Cavolo	Kohl Rabi	Bn-8	Major	Oilseed Rape	Bn-22	Dunkeld	Oilseed Rape			Bj-7	11H148			W7	Sinapis arvensis
	Br-8	Late Komatsuna		Bo-8	ARS18	Kale	Bn-9	Matador	Oilseed Rape	Bn-23	Fido	Oilseed Rape			Bj-8	11H153			W8	Eruca sativ
	Br-9	White Purple Top		Bo-9	St Malo Half Hatif	Winter cauliflower	Bn-10	Panter	Oilseed Rape	Bn-24	Fuyou1	Oilseed Rape							W9	Sinapis alba
	Br-10	Rapa Bianca Quarantina		Bo-10	White Vienna	Kohl Rabi	Bn-11	sollox	Oilseed Rape	Bn-25	Ganyou2	Oilseed Rape
	Br-11	Tardive Di Marzo A Cima Grande		Bo-12	Green Glaze Collards	Collards Kale	Bn-12	Lenora	Oilseed Rape	Bn-26	Grouse	Oilseed Rape
	Br-12	Osome (F1 Hybrid)		Bo-13	Covo/Couve Tronchuda	Tronchuda Cabbage	Bn-13	Quinta	Oilseed Rape	Bn-27	Global	Oilseed Rape
	Br-13	R-o-18	Yellow sarson	Bo-14	Couve Murciana	Tronchuda Cabbage	Bn-14	Ramses	Oilseed Rape	Bn-28	Huashuang3	Oilseed Rape
	Br-14	IMB211		Bo-15	Cape Spitzkool	Cabbage	Bn-15	Slovenska Krajova	Oilseed Rape	Bn-29	Huayou13	Oilseed Rape
	Br-15	Turnip		Bo-16	Alboglabra Bailey	Kale	Bn-45	Canard	Oilseed Rape	Bn-30	Jiayou1	Oilseed Rape
	Br-16	HZ-1	Yellow Sarson				Bn-46	TapidorDH	Oilseed Rape	Bn-31	Lirasol	Oilseed Rape
	Br-17	Aijiaohuang	Chinesis							Bn-32	Mamoo	Oilseed Rape
	Br-18	Chiifu-401	Chinese cabbage							Bn-33	Monty	Oilseed Rape
										Bn-34	Nilla	Oilseed Rape
										Bn-35	NRS-1	Oilseed Rape
										Bn-36	OroDH	Oilseed Rape
										Bn-37	Suyou3	Oilseed Rape
										Bn-38	Qingyou10	Oilseed Rape
										Bn-39	Tribune	Oilseed Rape
										Bn-40	Xiangyou13	Oilseed Rape
										Bn-41	Youyan2	Oilseed Rape
										Bn-42	WestarDH10	Oilseed Rape
										Bn-43	Yudal	Oilseed Rape
										Bn-44	Janetzki	Oilseed Rape
										Bn-47	Ningyou7DH	Oilseed Rape
										Bn-48	Brauner Schnittkohl	Siberian kale
										Bn-49	Dwarf Essex	Forage rape
										Bn-50	English Giant	Winter forage rape
										Bn-51	Vige DH1	Swede
