# Supplementary material for: Promoter Variation and Transcript Divergence in Brassicaceae Lineages of FLOWERING LOCUS T
Source: PLoS One. 2012 Oct 11;7(10):e47127. doi: 10.1371/journal.pone.0047127 (PMC3469537; doi:10.1371/journal.pone.0047127)
Supplement: Table S2 — Description of primer sets used in this study and the resultant PCR products. (XLS) [file pone.0047127.s002.xls]

## Sheet: Table S1
	Table S2 Description of primer sets used in this study and the resultant PCR products.
		Primer pair	Forward primer sequence (5’→3’)	Reverse primer sequence (5’→3’)	Tm (℃)	Expected size (bp)
	For isolating block A and C	FT.A2_blockA	AGTATATGGTCGAGAGAGGTCT	ACCCTTAGATCGATTGATCTTGT	52	471
		FT.C2_blockA	AAGTCTGTCGAAATTTCGTCGGAA	ACCCTTAGATCGATTGATCTTGT	52	624
		FT.A2_blockC	TCAGCTATCAATAGTAATTCGATTTCTATG	AAAATACGGCCCTCAACTTTTTATTTTC	54	582
		FT.C2_blockC	TCAGCTATCAATAGTAATTCGATTTCTATA	AAAATACGGCCCTCAACTTTTTATTTTT	53	549
	For estimating the insertion event	Block A_A2	TGGTCGAGAGAGGTCTTTTTCTA	ACCCTTAGATCGATTGATCTTGT	52	465
		Block A_C2	TGACGCAATTTTTATTTCCGACGA	ACCCTTAGATCGATTGATCTTGT	52	484
		Block B_A2	ACATCAGACTCAAACCAGAGACAT	TGATTTTACCGTACGTGTTGATCGA	54	549
		Block B_C2	TTACTCATGACCAGAGGTCTATAT	ACTTTCGCATCGTACAAACTGAA	52	721
	For transcript	FT.A2	AGAGGTGACAAATGGGTTGGATCTAAA	TGGGCCTTGGACTCTCGTAAGAC	68	236
	analysis	FT.C2	AGAGGTGACAAATGGGTTGGATCTAAG	ACCGAGCTGTCGGAACAATACC	67	283
		FT.a-FT.b	TGGTGGATCCAGATGTTCCAAGT	TTCTTCGTCCTCCGCAGCCAT	67	318
		Actin	ATGTGATGTGGATATCAGGAAGGAT	ACGGTCCAGATTCGTCATACTCA	55	251
	For DNA methylation analysis	FT.A2_BS	AGTYGGAGAYGTAGTTAGTTGAAAGA	TCTTCRTTCTTRTRAACTAACCCTCT	52	300
		FT.C2_BS	AGTYTGTYGAAATTTYGTYGGAAATATGT	TCCAAARCCACCACTCTARTACCTA	52	298
